# Supplementary material for: Prediction of miRNA-disease associations with a vector space model
Source: Sci Rep. 2016 Jun 1;6:27036. doi: 10.1038/srep27036 (PMC4887905; doi:10.1038/srep27036)
Supplement: Supplementary Table S1 [file srep27036-s1.xls]

## Sheet: Feuille1
Supplementary table S1 : AUC scores for the 82 diseases associated with at least 20 miRNAs
disease name	number of associated miRNAs	AUC score
Adenocarcinoma	56	0.917537
Adenoviridae Infections	74	0.685
Adrenocortical Carcinoma	63	0.907955
Alzheimer Disease	31	0.948717
Arthritis, Rheumatoid	21	0.895702
Asthma	22	0.944759
Astrocytoma	23	0.847007
Atherosclerosis	26	0.930738
Atrial Fibrillation	21	0.835527
Autistic Disorder	39	0.745301
Azoospermia	21	0.824751
Barrett Esophagus	21	0.962856
Breast Neoplasms	241	0.864167
Carcinoma	48	0.920742
Carcinoma, Basal Cell	33	0.752
Carcinoma, Hepatocellular	249	0.808081
Carcinoma, Non-Small-Cell Lung	113	0.892852
Carcinoma, Renal Cell	132	0.869134
Carcinoma, Squamous Cell	94	0.882731
Cardiomyopathy, Hypertrophic	24	0.987
Colonic Neoplasms	91	0.869493
Colorectal Neoplasms	171	0.863547
Coronary Artery Disease	21	0.741728
Crohn Disease	21	0.828383
Diabetes Mellitus, Type 2	20	0.854299
Endometrial Neoplasms	63	0.934642
Endometriosis	70	0.869131
Eosinophilic Esophagitis	30	0.791174
Esophageal Neoplasms	82	0.825564
Gastrointestinal Neoplasms	33	0.906954
Glioblastoma	118	0.897946
Glioma	86	0.898702
Head and Neck Neoplasms	79	0.915288
Heart Failure	138	0.796337
Hepatitis B	35	0.841268
Hepatitis C	38	0.896212
Hodgkin Disease	29	0.978881
Hypertension	23	0.87582
Hypertrophy	28	0.983
Infertility, Male	20	0.83867
Inflammation	32	0.902822
Laryngeal Neoplasms	30	0.802706
Leukemia	41	0.882716
Leukemia, Lymphocytic, Chronic, B-Cell	50	0.932823
Leukemia, Myeloid, Acute	77	0.89513
Liver Cirrhosis	23	0.894889
Liver Neoplasms	20	0.819949
Lung Neoplasms	156	0.904468
Lupus Erythematosus, Systemic	30	0.904413
Lupus Vulgaris	62	0.624042
Lymphoma	57	0.847093
Lymphoma, B-Cell	35	0.968105
Medulloblastoma	77	0.801588
Melanoma	165	0.84928
Mesothelioma	36	0.884495
Mouth Neoplasms	30	0.921078
Multiple Myeloma	35	0.876405
Multiple Sclerosis	27	0.881161
Muscular Disorders, Atrophic	52	0.829369
Myelodysplastic Syndromes	42	0.91912
Myocardial Infarction	37	0.915413
Myotonic Dystrophy	25	0.920412
Nasopharyngeal Neoplasms	45	0.903217
Neoplasms	132	0.933713
Neoplasms, Squamous Cell	37	0.782943
Neuroblastoma	48	0.827921
Osteosarcoma	51	0.93136
Ovarian Neoplasms	130	0.873516
Pancreatic Neoplasms	118	0.927925
Parkinson Disease	36	0.847589
Pre-Eclampsia	37	0.819472
Precursor Cell Lymphoblastic Leukemia-Lymphoma	25	0.92396
Prostatic Neoplasms	135	0.871072
Rectal Neoplasms	25	0.705
Retinoblastoma	45	0.933859
Salivary Gland Neoplasms	25	0.770533
Sarcoma, Kaposi	20	0.955436
Schizophrenia	42	0.859567
Stomach Neoplasms	207	0.815355
Thyroid Neoplasms	57	0.85292
Tuberculosis, Pulmonary	33	0.725054
Urinary Bladder Neoplasms	106	0.883681
Uterine Cervical Neoplasms	61	0.843325
