# Supplementary material for: Prediction of miRNA-disease associations with a vector space model
Source: Sci Rep. 2016 Jun 1;6:27036. doi: 10.1038/srep27036 (PMC4887905; doi:10.1038/srep27036)
Supplement: Supplementary Table S2 [file srep27036-s2.xls]

## Sheet: false associations
Supplementary Table S2 : list of potentially false associations
disease name	miRNAs predicted to be not associated with the disease
Adenoviridae Infections	hsa-mir-1180, hsa-mir-1184-1, hsa-mir-1247, hsa-mir-1273a, hsa-mir-1972-1, hsa-mir-26b, hsa-mir-566, hsa-mir-582, hsa-mir-589, hsa-mir-619, hsa-mir-627, hsa-mir-635
Adrenocortical Carcinoma	hsa-mir-192, hsa-mir-335
Azoospermia	hsa-mir-302a
Breast Neoplasms	hsa-mir-1323, hsa-mir-1469, hsa-mir-215, hsa-mir-2355, hsa-mir-3130-1, hsa-mir-3130-2, hsa-mir-3186, hsa-mir-411, hsa-mir-4257, hsa-mir-4306, hsa-mir-718
Carcinoma	hsa-mir-192, hsa-mir-423
Carcinoma, Basal Cell	hsa-mir-2861
Carcinoma, Hepatocellular	hsa-mir-105-2, hsa-mir-1202, hsa-mir-1231, hsa-mir-1234, hsa-mir-1301, hsa-mir-450a-2, hsa-mir-500b, hsa-mir-517c, hsa-mir-519e, hsa-mir-522, hsa-mir-526a-1, hsa-mir-527, hsa-mir-615, hsa-mir-637, hsa-mir-657
Carcinoma, Non-Small-Cell Lung	hsa-mir-1258, hsa-mir-3940
Carcinoma, Renal Cell	hsa-mir-130b, hsa-mir-26b, hsa-mir-655, hsa-mir-760
Carcinoma, Squamous Cell	hsa-mir-423
Colonic Neoplasms	hsa-mir-518c, hsa-mir-552
Colorectal Neoplasms	hsa-mir-1179, hsa-mir-1275, hsa-mir-215, hsa-mir-567
Diabetes Mellitus, Type 2	hsa-mir-320a
Endometrial Neoplasms	hsa-mir-633
Endometriosis	hsa-mir-202, hsa-mir-873
Eosinophilic Esophagitis	hsa-mir-30a
Esophageal Neoplasms	hsa-mir-1322, hsa-mir-617, hsa-mir-758, hsa-mir-766
Glioblastoma	hsa-mir-1260a, hsa-mir-1305, hsa-mir-3163, hsa-mir-873
Glioma	hsa-mir-26b
Heart Failure	hsa-mir-136, hsa-mir-372, hsa-mir-377, hsa-mir-523, hsa-mir-525, hsa-mir-526b
Hepatitis B	hsa-mir-501
Hepatitis C	hsa-mir-1181, hsa-mir-296, hsa-mir-448
Infertility, Male	hsa-mir-374b
Laryngeal Neoplasms	hsa-mir-487a
Leukemia, Myeloid, Acute	hsa-mir-24-1
Liver Neoplasms	hsa-let-7b, hsa-mir-148b
Lung Neoplasms	hsa-mir-136
Lupus Erythematosus, Systemic	hsa-mir-3148
Lupus Vulgaris	hsa-mir-365a, hsa-mir-600, hsa-mir-611, hsa-mir-654, hsa-mir-769
Lymphoma	hsa-mir-125a
Medulloblastoma	hsa-mir-193b, hsa-mir-935
Melanoma	hsa-mir-518e, hsa-mir-519b, hsa-mir-621, hsa-mir-933
Multiple Myeloma	hsa-mir-130b
Multiple Sclerosis	hsa-mir-614
Muscular Disorders, Atrophic	hsa-mir-195
Myelodysplastic Syndromes	hsa-mir-671
Myocardial Infarction	hsa-mir-186
Nasopharyngeal Neoplasms	hsa-mir-149
Neuroblastoma	hsa-mir-335, hsa-mir-487b
Ovarian Neoplasms	hsa-mir-1299
Parkinson Disease	hsa-mir-16-2
Pre-Eclampsia	hsa-mir-411, hsa-mir-518c
Prostatic Neoplasms	hsa-mir-1256, hsa-mir-335, hsa-mir-519d, hsa-mir-521-1, hsa-mir-521-2, hsa-mir-647
Salivary Gland Neoplasms	hsa-mir-188
Schizophrenia	hsa-mir-346, hsa-mir-92a-1, hsa-mir-92a-2
Stomach Neoplasms	hsa-mir-1228, hsa-mir-192, hsa-mir-331, hsa-mir-518f, hsa-mir-524, hsa-mir-551a, hsa-mir-570, hsa-mir-577, hsa-mir-591, hsa-mir-595, hsa-mir-601, hsa-mir-605, hsa-mir-610, hsa-mir-658, hsa-mir-938
Tuberculosis, Pulmonary	hsa-mir-520d
Urinary Bladder Neoplasms	hsa-mir-1227, hsa-mir-1229, hsa-mir-944
Uterine Cervical Neoplasms	hsa-mir-215, hsa-mir-518a-1, hsa-mir-518a-2
