# Supplementary material for: Prediction of miRNA-disease associations with a vector space model
Source: Sci Rep. 2016 Jun 1;6:27036. doi: 10.1038/srep27036 (PMC4887905; doi:10.1038/srep27036)
Supplement: Supplementary Table S3 [file srep27036-s3.xls]

## Sheet: Feuille1_2
Supplementary Table S3 : list of predicted associations
disease name	miRNAs predicted to be associated with the disease
Abortion, Habitual	hsa-mir-196a-1
Acquired Immunodeficiency Syndrome	hsa-mir-29b-2
Adenocarcinoma	hsa-mir-128-2, hsa-mir-135b, hsa-mir-149, hsa-mir-196b, hsa-mir-27b, hsa-mir-302a, hsa-mir-30e, hsa-mir-32, hsa-mir-328, hsa-mir-342, hsa-mir-574, hsa-mir-663a
Adenoma	hsa-mir-146a, hsa-mir-155, hsa-mir-19a, hsa-mir-221, hsa-mir-34a
Adrenal Cortex Neoplasms	hsa-mir-21, hsa-mir-221
Adrenocortical Carcinoma	hsa-mir-21
Alopecia	hsa-mir-155, hsa-mir-21
Arrhythmias, Cardiac	hsa-mir-21
Arthritis	hsa-mir-125b-1, hsa-mir-125b-2, hsa-mir-17, hsa-mir-20a, hsa-mir-21, hsa-mir-221
Arthritis, Rheumatoid	hsa-mir-21
Astrocytoma	hsa-mir-1-1, hsa-mir-1-2, hsa-mir-106b, hsa-mir-122, hsa-mir-126, hsa-mir-132, hsa-mir-133b, hsa-mir-182, hsa-mir-199a-1, hsa-mir-199a-2, hsa-mir-214, hsa-mir-223, hsa-mir-29b-1, hsa-mir-29b-2, hsa-mir-30b, hsa-mir-34c
Autoimmune Diseases	hsa-mir-1-1, hsa-mir-1-2, hsa-mir-106b, hsa-mir-133a-1, hsa-mir-133a-2, hsa-mir-133b, hsa-mir-143, hsa-mir-182, hsa-mir-196a-1, hsa-mir-196a-2, hsa-mir-199a-1, hsa-mir-199a-2, hsa-mir-206, hsa-mir-210, hsa-mir-214, hsa-mir-221, hsa-mir-222, hsa-mir-23b, hsa-mir-29c, hsa-mir-30b, hsa-mir-451a, hsa-mir-9-1, hsa-mir-9-2, hsa-mir-92a-1
Biliary Atresia	hsa-mir-29b-2
Breast Neoplasms	hsa-mir-106a, hsa-mir-130a, hsa-mir-138-1, hsa-mir-138-2, hsa-mir-142, hsa-mir-144, hsa-mir-150, hsa-mir-15b, hsa-mir-181c, hsa-mir-19b-2, hsa-mir-208a, hsa-mir-30e, hsa-mir-378a, hsa-mir-99a
Carcinoma	hsa-mir-128-1, hsa-mir-128-2, hsa-mir-135b, hsa-mir-153-2, hsa-mir-196b, hsa-mir-30e, hsa-mir-32, hsa-mir-328, hsa-mir-342, hsa-mir-574, hsa-mir-663a
Carcinoma, Hepatocellular	hsa-mir-132, hsa-mir-133a-1, hsa-mir-133a-2, hsa-mir-143, hsa-mir-206, hsa-mir-23b, hsa-mir-34b, hsa-mir-9-1, hsa-mir-9-2
Carcinoma, Non-Small-Cell Lung	hsa-mir-133a-1, hsa-mir-133a-2, hsa-mir-18a, hsa-mir-19a, hsa-mir-20a, hsa-mir-29a, hsa-mir-9-1, hsa-mir-9-2
Carcinoma, Renal Cell	hsa-mir-196a-2, hsa-mir-20a, hsa-mir-221
Carcinoma, Squamous Cell	hsa-mir-17, hsa-mir-19a, hsa-mir-19b-1, hsa-mir-221, hsa-mir-29a, hsa-mir-29b-1, hsa-mir-9-2
Cardiomyopathies	hsa-mir-221
Cardiovascular Diseases	hsa-let-7a-3, hsa-let-7g, hsa-mir-106a, hsa-mir-137, hsa-mir-151a, hsa-mir-181c, hsa-mir-183, hsa-mir-196b, hsa-mir-200a, hsa-mir-224, hsa-mir-375, hsa-mir-7-1, hsa-mir-7-2, hsa-mir-7-3, hsa-mir-93, hsa-mir-96, hsa-mir-99a
Central Nervous System Diseases	hsa-mir-101-2, hsa-mir-142, hsa-mir-146b, hsa-mir-148a, hsa-mir-181b-1, hsa-mir-181b-2, hsa-mir-182, hsa-mir-183, hsa-mir-18a, hsa-mir-19a, hsa-mir-203a, hsa-mir-223, hsa-mir-23a, hsa-mir-24-2, hsa-mir-27a, hsa-mir-27b, hsa-mir-31, hsa-mir-451a, hsa-mir-92a-1, hsa-mir-93, hsa-mir-96
Colonic Neoplasms	hsa-mir-1-2, hsa-mir-222, hsa-mir-29b-2
Colorectal Neoplasms	hsa-mir-100, hsa-mir-138-1, hsa-mir-138-2, hsa-mir-151a, hsa-mir-181c, hsa-mir-193b, hsa-mir-196a-1, hsa-mir-196b, hsa-mir-20b, hsa-mir-214, hsa-mir-29b-2, hsa-mir-29c, hsa-mir-30b, hsa-mir-30e, hsa-mir-494, hsa-mir-99b
Dementia	hsa-mir-155, hsa-mir-221
Diabetes Mellitus	hsa-mir-221, hsa-mir-34a
Digestive System Neoplasms	hsa-mir-154, hsa-mir-30e, hsa-mir-33b, hsa-mir-383, hsa-mir-488, hsa-mir-539, hsa-mir-571, hsa-mir-663a
Endometrial Neoplasms	hsa-mir-1-2, hsa-mir-146a
Endometriosis	hsa-mir-21
Fibrosarcoma	hsa-mir-21
Gastrointestinal Neoplasms	hsa-mir-10a, hsa-mir-134, hsa-mir-138-1, hsa-mir-138-2, hsa-mir-181d, hsa-mir-197, hsa-mir-29b-2, hsa-mir-30d, hsa-mir-30e, hsa-mir-326, hsa-mir-381, hsa-mir-663a
Glioblastoma	hsa-mir-1-1, hsa-mir-1-2, hsa-mir-106b, hsa-mir-126, hsa-mir-150, hsa-mir-182, hsa-mir-214, hsa-mir-223, hsa-mir-29b-1, hsa-mir-29b-2
Glioma	hsa-let-7c, hsa-let-7f-2, hsa-let-7g, hsa-let-7i, hsa-mir-1-1, hsa-mir-1-2, hsa-mir-122, hsa-mir-132, hsa-mir-133b, hsa-mir-199a-1, hsa-mir-199a-2, hsa-mir-200a, hsa-mir-200c, hsa-mir-29b-1, hsa-mir-29b-2, hsa-mir-30b, hsa-mir-34b, hsa-mir-34c
HIV	hsa-mir-297
HIV Infections	hsa-mir-155, hsa-mir-29b-2
HIV-1	hsa-mir-106b, hsa-mir-122, hsa-mir-142, hsa-mir-143, hsa-mir-146a, hsa-mir-146b, hsa-mir-150, hsa-mir-155, hsa-mir-17, hsa-mir-181a-1, hsa-mir-18a, hsa-mir-19a, hsa-mir-19b-1, hsa-mir-20a, hsa-mir-21, hsa-mir-214, hsa-mir-221, hsa-mir-222, hsa-mir-223, hsa-mir-23b, hsa-mir-297, hsa-mir-29a, hsa-mir-29b-1, hsa-mir-29b-2, hsa-mir-34a, hsa-mir-9-1, hsa-mir-9-2
Head and Neck Neoplasms	hsa-mir-103a-1, hsa-mir-103a-2, hsa-mir-106a, hsa-mir-132, hsa-mir-181c, hsa-mir-182, hsa-mir-19b-1, hsa-mir-19b-2, hsa-mir-208a, hsa-mir-224, hsa-mir-23a, hsa-mir-29b-1, hsa-mir-29b-2, hsa-mir-30a, hsa-mir-30c-2, hsa-mir-30e, hsa-mir-429, hsa-mir-96
Heart Diseases	hsa-let-7a-3, hsa-let-7g, hsa-mir-103a-1, hsa-mir-103a-2, hsa-mir-127, hsa-mir-143, hsa-mir-181c, hsa-mir-183, hsa-mir-200a, hsa-mir-200b, hsa-mir-203a, hsa-mir-224, hsa-mir-29c, hsa-mir-7-1, hsa-mir-7-2, hsa-mir-7-3, hsa-mir-93, hsa-mir-96
Heart Failure	hsa-let-7a-3, hsa-mir-125b-1, hsa-mir-125b-2, hsa-mir-143, hsa-mir-146a, hsa-mir-181a-2, hsa-mir-20a, hsa-mir-221, hsa-mir-222, hsa-mir-29b-2, hsa-mir-34a
Hepatitis	hsa-mir-125b-1, hsa-mir-125b-2, hsa-mir-133a-1, hsa-mir-133a-2, hsa-mir-133b, hsa-mir-17, hsa-mir-19a, hsa-mir-222, hsa-mir-223, hsa-mir-9-1
Kidney Diseases	hsa-mir-1-1, hsa-mir-1-2, hsa-mir-125b-1, hsa-mir-125b-2, hsa-mir-132, hsa-mir-133a-1, hsa-mir-133a-2, hsa-mir-133b, hsa-mir-181a-1, hsa-mir-181a-2, hsa-mir-182, hsa-mir-196a-2, hsa-mir-19b-2, hsa-mir-214, hsa-mir-221, hsa-mir-222, hsa-mir-223, hsa-mir-24-1, hsa-mir-27b, hsa-mir-31
Kidney Neoplasms	hsa-mir-1-1, hsa-mir-1-2, hsa-mir-125b-1, hsa-mir-125b-2, hsa-mir-17, hsa-mir-18a, hsa-mir-196a-2, hsa-mir-19b-1, hsa-mir-20a, hsa-mir-221, hsa-mir-222, hsa-mir-29a, hsa-mir-29b-1, hsa-mir-29b-2
Leukemia	hsa-mir-1-1, hsa-mir-1-2, hsa-mir-101-1, hsa-mir-101-2, hsa-mir-122, hsa-mir-132, hsa-mir-133a-1, hsa-mir-133a-2, hsa-mir-133b, hsa-mir-141, hsa-mir-183, hsa-mir-200a, hsa-mir-200b, hsa-mir-200c, hsa-mir-210, hsa-mir-214, hsa-mir-24-2, hsa-mir-30b, hsa-mir-30e, hsa-mir-93, hsa-mir-96
Leukemia, B-Cell	hsa-mir-19b-2
Leukemia, Biphenotypic, Acute	hsa-mir-125b-2
Leukemia, Myelogenous, Chronic, BCR-ABL Positive	hsa-mir-21
Leukemia, Myeloid	hsa-mir-1-1, hsa-mir-1-2, hsa-mir-106b, hsa-mir-122, hsa-mir-132, hsa-mir-133a-1, hsa-mir-133a-2, hsa-mir-146b, hsa-mir-182, hsa-mir-199a-1, hsa-mir-199a-2, hsa-mir-21, hsa-mir-210, hsa-mir-214, hsa-mir-24-2, hsa-mir-29c, hsa-mir-30b, hsa-mir-9-1, hsa-mir-9-2
Leukemia, Myeloid, Acute	hsa-mir-125b-2, hsa-mir-21
Liver Diseases	hsa-mir-135b, hsa-mir-137, hsa-mir-193b, hsa-mir-206, hsa-mir-27b, hsa-mir-30e, hsa-mir-328, hsa-mir-34b, hsa-mir-424, hsa-mir-429, hsa-mir-708, hsa-mir-9-1, hsa-mir-9-2, hsa-mir-9-3
Liver Neoplasms	hsa-mir-132, hsa-mir-133a-1, hsa-mir-133a-2, hsa-mir-143, hsa-mir-206, hsa-mir-23b, hsa-mir-27b, hsa-mir-34b, hsa-mir-9-1, hsa-mir-9-2, hsa-mir-9-3
Lung Diseases	hsa-mir-122, hsa-mir-129-2, hsa-mir-141, hsa-mir-195, hsa-mir-196b, hsa-mir-204, hsa-mir-208a, hsa-mir-23b, hsa-mir-24-1, hsa-mir-363, hsa-mir-373, hsa-mir-491, hsa-mir-663a, hsa-mir-92a-2, hsa-mir-99a, hsa-mir-99b
Lung Diseases, Interstitial	hsa-mir-21
Lung Neoplasms	hsa-mir-106b, hsa-mir-122, hsa-mir-133a-2, hsa-mir-141, hsa-mir-144, hsa-mir-195, hsa-mir-19b-2, hsa-mir-20b, hsa-mir-23b, hsa-mir-24-1, hsa-mir-342, hsa-mir-99a
Lymphoma	hsa-mir-1-1, hsa-mir-1-2, hsa-mir-103a-2, hsa-mir-107, hsa-mir-132, hsa-mir-133a-1, hsa-mir-133a-2, hsa-mir-142, hsa-mir-146b, hsa-mir-15b, hsa-mir-181b-1, hsa-mir-181b-2, hsa-mir-181c, hsa-mir-196a-2, hsa-mir-206, hsa-mir-23b, hsa-mir-27b, hsa-mir-30b, hsa-mir-31, hsa-mir-34b, hsa-mir-34c, hsa-mir-451a
Lymphoma, B-Cell	hsa-mir-125b-1, hsa-mir-125b-2
Lymphoma, Non-Hodgkin	hsa-mir-1-1, hsa-mir-1-2, hsa-mir-106b, hsa-mir-122, hsa-mir-126, hsa-mir-132, hsa-mir-133a-1, hsa-mir-133a-2, hsa-mir-133b, hsa-mir-142, hsa-mir-146b, hsa-mir-181b-1, hsa-mir-182, hsa-mir-206, hsa-mir-23b, hsa-mir-30b
Lymphoma, T-Cell	hsa-mir-146a, hsa-mir-221
Lymphoproliferative Disorders	hsa-mir-1-1, hsa-mir-1-2, hsa-mir-132, hsa-mir-133a-1, hsa-mir-133a-2, hsa-mir-141, hsa-mir-196a-1, hsa-mir-196a-2, hsa-mir-199b, hsa-mir-224, hsa-mir-23a, hsa-mir-25, hsa-mir-27a, hsa-mir-30a, hsa-mir-31, hsa-mir-378a, hsa-mir-7-1, hsa-mir-7-2, hsa-mir-7-3
Melanoma	hsa-mir-1-2, hsa-mir-101-1, hsa-mir-101-2, hsa-mir-103a-1, hsa-mir-132, hsa-mir-133a-1, hsa-mir-133b, hsa-mir-150, hsa-mir-181b-1, hsa-mir-181b-2, hsa-mir-19b-2, hsa-mir-206, hsa-mir-223, hsa-mir-27a, hsa-mir-29c
Metabolic Diseases	hsa-mir-1-1, hsa-mir-1-2, hsa-mir-125b-1, hsa-mir-125b-2, hsa-mir-132, hsa-mir-133a-1, hsa-mir-133a-2, hsa-mir-145, hsa-mir-146b, hsa-mir-17, hsa-mir-18a, hsa-mir-196a-2, hsa-mir-199a-1, hsa-mir-199a-2, hsa-mir-19a, hsa-mir-20a, hsa-mir-222, hsa-mir-29a, hsa-mir-29b-1, hsa-mir-29b-2, hsa-mir-31, hsa-mir-451a
Mouth Neoplasms	hsa-mir-146a, hsa-mir-155
Moyamoya Disease	hsa-mir-196a-1
Muscular Disorders, Atrophic	hsa-mir-150, hsa-mir-17, hsa-mir-18a, hsa-mir-196a-2, hsa-mir-19a, hsa-mir-20a, hsa-mir-9-1, hsa-mir-9-2
Muscular Dystrophies	hsa-mir-126, hsa-mir-146a, hsa-mir-155, hsa-mir-17, hsa-mir-195, hsa-mir-196a-2, hsa-mir-20a
Myelodysplastic Syndromes	hsa-mir-125b-2
Myeloproliferative Disorders	hsa-mir-146a, hsa-mir-181a-2
Myocardial Ischemia	hsa-mir-143, hsa-mir-145, hsa-mir-146b, hsa-mir-17, hsa-mir-182, hsa-mir-18a, hsa-mir-196a-1, hsa-mir-199a-1, hsa-mir-199a-2, hsa-mir-19a, hsa-mir-19b-1, hsa-mir-29c, hsa-mir-9-1, hsa-mir-9-2
Neoplasms	hsa-mir-548c, hsa-mir-592
Neoplasms, Germ Cell and Embryonal	hsa-mir-100, hsa-mir-103a-1, hsa-mir-129-2, hsa-mir-132, hsa-mir-133b, hsa-mir-140, hsa-mir-212, hsa-mir-28, hsa-mir-363, hsa-mir-424, hsa-mir-499a, hsa-mir-574, hsa-mir-663a, hsa-mir-99b
Neoplasms, Glandular and Epithelial	hsa-mir-103b-1, hsa-mir-103b-2, hsa-mir-154, hsa-mir-188, hsa-mir-337, hsa-mir-422a, hsa-mir-433, hsa-mir-574, hsa-mir-663a
Neoplasms, Squamous Cell	hsa-mir-122, hsa-mir-132, hsa-mir-150, hsa-mir-17, hsa-mir-199a-1, hsa-mir-199a-2, hsa-mir-19a, hsa-mir-19b-1, hsa-mir-29a, hsa-mir-29b-1, hsa-mir-29b-2, hsa-mir-9-2
Nervous System Diseases	hsa-mir-101-2, hsa-mir-106a, hsa-mir-142, hsa-mir-181b-1, hsa-mir-181b-2, hsa-mir-18a, hsa-mir-19a, hsa-mir-203a, hsa-mir-224, hsa-mir-23a, hsa-mir-24-2, hsa-mir-27a, hsa-mir-30e, hsa-mir-375, hsa-mir-424, hsa-mir-451a, hsa-mir-499a, hsa-mir-93
Neuroblastoma	hsa-mir-1322, hsa-mir-7-3
Neurodegenerative Diseases	hsa-let-7c, hsa-mir-122, hsa-mir-133a-1, hsa-mir-133a-2, hsa-mir-134, hsa-mir-142, hsa-mir-143, hsa-mir-145, hsa-mir-155, hsa-mir-15a, hsa-mir-181a-1, hsa-mir-181a-2, hsa-mir-182, hsa-mir-18a, hsa-mir-196a-1, hsa-mir-196a-2, hsa-mir-19a, hsa-mir-210, hsa-mir-222, hsa-mir-223, hsa-mir-23b, hsa-mir-31, hsa-mir-451a
Osteosarcoma	hsa-mir-146a, hsa-mir-155
Ovarian Neoplasms	hsa-mir-1-2, hsa-mir-103a-1, hsa-mir-142, hsa-mir-143, hsa-mir-150, hsa-mir-15a, hsa-mir-181a-1, hsa-mir-222, hsa-mir-29c, hsa-mir-9-2, hsa-mir-9-3
Pancreatic Neoplasms	hsa-mir-1-1, hsa-mir-1-2, hsa-mir-181a-1, hsa-mir-181a-2, hsa-mir-199a-2, hsa-mir-19a, hsa-mir-19b-1, hsa-mir-29a, hsa-mir-29b-2
Pemphigus, Benign Familial	hsa-mir-125b-2
Precursor Cell Lymphoblastic Leukemia-Lymphoma	hsa-mir-155, hsa-mir-21
Pregnancy, Ectopic	hsa-mir-21, hsa-mir-325, hsa-mir-337, hsa-mir-518b, hsa-mir-518c, hsa-mir-518e, hsa-mir-519b, hsa-mir-520g, hsa-mir-521-2, hsa-mir-524
Prion Diseases	hsa-mir-155, hsa-mir-21
Prostatic Neoplasms	hsa-mir-150, hsa-mir-155, hsa-mir-18a, hsa-mir-19a, hsa-mir-19b-1, hsa-mir-29c, hsa-mir-9-1
RNA Virus Infections	hsa-mir-126, hsa-mir-133a-1, hsa-mir-133a-2, hsa-mir-145, hsa-mir-15a, hsa-mir-17, hsa-mir-18a, hsa-mir-19a, hsa-mir-221, hsa-mir-222, hsa-mir-223, hsa-mir-9-2
Retinoblastoma	hsa-mir-21
Rhabdomyosarcoma	hsa-mir-133a-2
Sarcoma	hsa-mir-101-1, hsa-mir-107, hsa-mir-122, hsa-mir-126, hsa-mir-132, hsa-mir-146a, hsa-mir-146b, hsa-mir-182, hsa-mir-196a-1, hsa-mir-196a-2, hsa-mir-200a, hsa-mir-200b, hsa-mir-214, hsa-mir-23b, hsa-mir-26a-1, hsa-mir-26a-2, hsa-mir-27b, hsa-mir-30b, hsa-mir-451a, hsa-mir-9-1, hsa-mir-9-2, hsa-mir-9-3
Stomach Diseases	hsa-let-7c, hsa-let-7d, hsa-let-7e, hsa-let-7i, hsa-mir-133a-1, hsa-mir-133a-2, hsa-mir-15a, hsa-mir-19b-1, hsa-mir-19b-2, hsa-mir-203a, hsa-mir-205, hsa-mir-210, hsa-mir-23b, hsa-mir-26a-1, hsa-mir-26a-2, hsa-mir-29b-1, hsa-mir-29b-2
Stomach Neoplasms	hsa-let-7c, hsa-let-7d, hsa-let-7e, hsa-let-7i, hsa-mir-133a-1, hsa-mir-133a-2, hsa-mir-15a, hsa-mir-19b-1, hsa-mir-19b-2, hsa-mir-203a, hsa-mir-205, hsa-mir-210, hsa-mir-23b, hsa-mir-26a-1, hsa-mir-29b-1, hsa-mir-29b-2, hsa-mir-96
Urinary Bladder Neoplasms	hsa-mir-196a-1, hsa-mir-223, hsa-mir-29a, hsa-mir-29b-2
Uterine Cervical Neoplasms	hsa-mir-18a
Vascular Diseases	hsa-let-7a-1, hsa-let-7a-2, hsa-let-7b, hsa-let-7c, hsa-let-7i, hsa-mir-101-1, hsa-mir-107, hsa-mir-142, hsa-mir-181b-1, hsa-mir-181b-2, hsa-mir-182, hsa-mir-183, hsa-mir-19b-2, hsa-mir-200a, hsa-mir-200c, hsa-mir-205, hsa-mir-23b, hsa-mir-27b, hsa-mir-378a, hsa-mir-93, hsa-mir-96
Vitiligo	hsa-mir-196a-1
Wounds and Injuries	hsa-mir-155
